# Supplementary material for: Decrypting Molecular Mechanisms Involved in Counteracting Copper and Nickel Toxicity in Jack Pine (Pinus banksiana) Based on Transcriptomic Analysis
Source: Plants (Basel). 2024 Apr 8;13(7):1042. doi: 10.3390/plants13071042 (PMC11013723; doi:10.3390/plants13071042)
Supplement: Supplementary file 1 [file plants-13-01042-s001.zip]

Archive with 1 entries (1 files):
- plants-2900603-supplementary.pdf
